# Supplementary material for: Tools for mapping multi-scale settlement patterns of building footprints: An introduction to the R package foot
Source: PLoS One. 2021 Feb 25;16(2):e0247535. doi: 10.1371/journal.pone.0247535 (PMC7906393; doi:10.1371/journal.pone.0247535)
Supplement: S1 Code — (R) [file pone.0247535.s003.R]

library(foot)

# load path to the building footprint dataset in GeoPackage format
bldgPath <- "file/path/buildings.gpkg"

# load path to the template grid in GeoTiff format
mGrid <- "file/path/grid.tif"


# Main processing command
calculate_bigfoot(X=bldgPath,
                        template=mGrid,
                        what=list(list("settled"), 
                             list("area","perimeter","compact","shape"),
                                  list("angle")),
                        how=list(list("binary","count"), 
                                 list("mean","cv","sum","min","max"),
                                 list("entropy")),
                        controlZone=list("method"="intersect"),
                        controlUnits=list("areaUnit"="m^2",
                                          "distUnit"="m", 
                                          "perimUnit"="m"),
                        focalRadius=250, # include focal radius
                        tileSize=c(100, 100), 
                        parallel=TRUE, 
                        nCores=4,
                        outputPath=outdir, 
                        outputTag="GB_100m",
                        tries=100,
                        verbose=TRUE)
